# Supplementary material for: Prevalence and Characteristics of Hepatitis B Virus (HBV) Coinfection among HIV-Positive Women in South Africa and Botswana
Source: PLoS One. 2015 Jul 28;10(7):e0134037. doi: 10.1371/journal.pone.0134037 (PMC4517770; doi:10.1371/journal.pone.0134037)
Supplement: S1 Table — Tab 1 contains cohort location, HIV status, HBsAg status, HIV-1 RNA viral load (copies / ml plasma) and CD4+ T cell count (cells/mm3). Tab 2 contains HBeAg status, HDV antibody status, HBV DNA viral load (IU/ml) and HBV genotype. (XLSX) [file pone.0134037.s003.xlsx]

## Sheet: All data
Patient ID	Cohort	Country	HIV status	HBsAg	HIV Viral Load	CD4+ T cell count
986	Durban	South Africa	Positive	Negative	4865	1751.9
987	Durban	South Africa	Positive	Negative	800	1478.7
991	Durban	South Africa	Positive	Negative	24550	466.1
994	Durban	South Africa	Positive	Negative	538	1053
1007	Durban	South Africa	Positive	Negative	9283	1159.7
1008	Durban	South Africa	Positive	Negative	272000	306
1013	Durban	South Africa	Positive	Negative	6741	4044.6
1020	Durban	South Africa	Positive	Negative	2796	799.7
1025	Durban	South Africa	Positive	Negative	31883	552.4
1029	Durban	South Africa	Positive	Negative	3580	402.8
1035	Durban	South Africa	Positive	Negative	789	618.9
1050	Durban	South Africa	Positive	Negative	2161	519.8
1051	Durban	South Africa	Positive	Negative	3909	789.2
1055	Durban	South Africa	Positive	Negative	42993	131.5
1057	Durban	South Africa	Positive	Negative	29100	3928.3
1058	Durban	South Africa	Positive	Negative	8613	333.3
1062	Durban	South Africa	Positive	Positive	2503	1647
1063	Durban	South Africa	Positive	Negative	8860	429.3
1069	Durban	South Africa	Positive	Negative	20845	544.8
1073	Durban	South Africa	Positive	Negative	241500	205.4
1081	Durban	South Africa	Positive	Negative	399	821.7
1093	Durban	South Africa	Positive	Negative	10300	307.3
1097	Durban	South Africa	Positive	Negative	15200	263.1
1105	Durban	South Africa	Positive	Negative	4040	610
1116	Durban	South Africa	Positive	Negative	399	649.2
1117	Durban	South Africa	Positive	Positive	9471	345.5
1118	Durban	South Africa	Positive	Positive	39300	1358.8
1119	Durban	South Africa	Positive	Negative	86300	119
1131	Durban	South Africa	Positive	Negative	10700	1002.5
1134	Durban	South Africa	Positive	Negative	1240	3296.3
1135	Durban	South Africa	Positive	Negative	287579	176.8
1137	Durban	South Africa	Positive	Negative	32500	562
1138	Durban	South Africa	Positive	Negative	169000	1682.8
1148	Durban	South Africa	Positive	Negative	331	601.5
1152	Durban	South Africa	Positive	Negative	362	633.6
1153	Durban	South Africa	Positive	Negative	3737	1426.5
1154	Durban	South Africa	Positive	Negative	8040	753.5
1156	Durban	South Africa	Positive	Negative	87352	256
1157	Durban	South Africa	Positive	Positive	34221	96.4
1159	Durban	South Africa	Positive	Negative	125420	247.3
1160	Durban	South Africa	Positive	Negative	2277	2068.9
1166	Durban	South Africa	Positive	Negative	105000	2565.4
1168	Durban	South Africa	Positive	Negative	26500	439.2
1170	Durban	South Africa	Positive	Negative	14892	239
1173	Durban	South Africa	Positive	Negative	2823	536.8
1174	Durban	South Africa	Positive	Negative	140907	311.4
1175	Durban	South Africa	Positive	Negative	3671	377.3
1177	Durban	South Africa	Positive	Negative	4973	320.2
1178	Durban	South Africa	Positive	Negative	23200	633.1
1181	Durban	South Africa	Positive	Negative	4580	269.3
1185	Durban	South Africa	Positive	Negative	477000	698.4
1186	Durban	South Africa	Positive	Negative	30700	294.4
1190	Durban	South Africa	Positive	Negative	3280	352.2
1192	Durban	South Africa	Positive	Negative	24157	433
1199	Durban	South Africa	Positive	Negative	7209	251.3
1201	Durban	South Africa	Positive	Negative	2637	1822.8
1206	Durban	South Africa	Positive	Negative	399	419.5
1207	Durban	South Africa	Positive	Negative	399	506.4
1213	Durban	South Africa	Positive	Negative	15190	2390.8
1214	Durban	South Africa	Positive	Negative	7553	474
1217	Durban	South Africa	Positive	Negative	162850	306.3
1219	Durban	South Africa	Positive	Negative	2432	284.3
1226	Durban	South Africa	Positive	Negative	70550	2018
1227	Durban	South Africa	Positive	Negative	4995	653.3
1229	Durban	South Africa	Positive	Negative	36167	348.3
1231	Durban	South Africa	Positive	Negative	32500	453.5
1232	Durban	South Africa	Positive	Negative	215931	259.4
2001	Durban	South Africa	Positive	Negative	93239	402.9
2002	Durban	South Africa	Positive	Negative	9410	255.9
2004	Durban	South Africa	Positive	Negative	110000	285.2
2014	Durban	South Africa	Positive	Negative	1620	506.9
2015	Durban	South Africa	Positive	Negative	45200	589
2016	Durban	South Africa	Positive	Negative	44700	286.4
2017	Durban	South Africa	Positive	Negative	12400	701.9
2038	Durban	South Africa	Positive	Negative	191390	542.7
2069	Durban	South Africa	Positive	Negative	399	418.8
2086	Durban	South Africa	Positive	Negative	60000	326.2
2098	Durban	South Africa	Positive	Negative	10878	371.8
2109	Durban	South Africa	Positive	Negative	20300	203.6
2110	Durban	South Africa	Positive	Negative	92611	683.7
2113	Durban	South Africa	Positive	Negative	3473	727.6
2116	Durban	South Africa	Positive	Negative	25600	163.1
2119	Durban	South Africa	Positive	Negative	399	1035.6
2123	Durban	South Africa	Positive	Negative	44734	682.7
2140	Durban	South Africa	Positive	Negative	1100	2322.9
2156	Durban	South Africa	Positive	Negative	399	307.2
2195	Durban	South Africa	Positive	Negative	8133	896.4
2203	Durban	South Africa	Positive	Negative	810	2638
2213	Durban	South Africa	Positive	Negative	15400	656.3
2256	Durban	South Africa	Positive	Negative	1966	571
2309	Durban	South Africa	Positive	Negative	missing data	2263.7
2352	Durban	South Africa	Positive	Negative	missing data	774.1
2376	Durban	South Africa	Positive	Negative	missing data	1981
2424	Durban	South Africa	Positive	Negative	17713	340.5
2430	Durban	South Africa	Positive	Negative	missing data	1869
2446	Durban	South Africa	Positive	Negative	41770	403.8
2497	Durban	South Africa	Positive	Negative	missing data	1199.5
2512	Durban	South Africa	Positive	Positive	missing data	2589.8
2528	Durban	South Africa	Positive	Negative	399	224.6
2588	Durban	South Africa	Positive	Negative	4928	712.6
2622	Durban	South Africa	Positive	Negative	missing data	1503
2633	Durban	South Africa	Positive	Negative	missing data	1372.5
2635	Durban	South Africa	Positive	Negative	missing data	2150
2637	Durban	South Africa	Positive	Negative	missing data	613
2638	Durban	South Africa	Positive	Negative	missing data	2842.8
2648	Durban	South Africa	Positive	Negative	missing data	3128.2
2650	Durban	South Africa	Positive	Negative	missing data	1626.1
2651	Durban	South Africa	Positive	Negative	missing data	4952.6
2652	Durban	South Africa	Positive	Negative	7100	missing data
2693	Durban	South Africa	Positive	Negative	54650	131.8
2695	Durban	South Africa	Positive	Negative	3030	452.3
2705	Durban	South Africa	Positive	Negative	missing data	1954
2706	Durban	South Africa	Positive	Negative	86000	858.4
2708	Durban	South Africa	Positive	Negative	missing data	1722
2711	Durban	South Africa	Positive	Negative	missing data	2048
2713	Durban	South Africa	Positive	Negative	missing data	1729
2719	Durban	South Africa	Positive	Negative	1750	448
2731	Durban	South Africa	Positive	Negative	missing data	2285
200-30-0002	Durban-Masi	South Africa	Negative	Positive	not applicable	not applicable
200-30-0004	Durban-Masi	South Africa	Negative	Negative	not applicable	not applicable
200-30-0005	Durban-Masi	South Africa	Negative	Negative	not applicable	not applicable
200-30-0006	Durban-Masi	South Africa	Negative	Negative	not applicable	not applicable
200-30-0007	Durban-Masi	South Africa	Negative	Negative	not applicable	not applicable
200-30-0008	Durban-Masi	South Africa	Negative	Negative	not applicable	not applicable
200-30-0009	Durban-Masi	South Africa	Negative	Negative	not applicable	not applicable
200-30-0011	Durban-Masi	South Africa	Negative	Negative	not applicable	not applicable
200-30-0012	Durban-Masi	South Africa	Negative	Negative	not applicable	not applicable
200-30-0014	Durban-Masi	South Africa	Negative	Negative	not applicable	not applicable
200-30-0016	Durban-Masi	South Africa	Negative	Negative	not applicable	not applicable
200-30-0017	Durban-Masi	South Africa	Negative	Negative	not applicable	not applicable
200-30-0020	Durban-Masi	South Africa	Negative	Negative	not applicable	not applicable
200-30-0022	Durban-Masi	South Africa	Negative	Negative	not applicable	not applicable
200-30-0023	Durban-Masi	South Africa	Negative	Negative	not applicable	not applicable
200-30-0024	Durban-Masi	South Africa	Negative	Negative	not applicable	not applicable
200-30-0025	Durban-Masi	South Africa	Negative	Negative	not applicable	not applicable
200-30-0026	Durban-Masi	South Africa	Negative	Negative	not applicable	not applicable
200-30-0028	Durban-Masi	South Africa	Negative	Negative	not applicable	not applicable
200-30-0031	Durban-Masi	South Africa	Negative	Positive	not applicable	not applicable
200-30-0036	Durban-Masi	South Africa	Negative	Negative	not applicable	not applicable
200-30-0037	Durban-Masi	South Africa	Negative	Negative	not applicable	not applicable
200-30-0038	Durban-Masi	South Africa	Negative	Negative	not applicable	not applicable
200-30-0039	Durban-Masi	South Africa	Negative	Negative	not applicable	not applicable
200-30-0040	Durban-Masi	South Africa	Negative	Negative	not applicable	not applicable
200-30-0041	Durban-Masi	South Africa	Negative	Negative	not applicable	not applicable
200-30-0043	Durban-Masi	South Africa	Negative	Negative	not applicable	not applicable
200-30-0045	Durban-Masi	South Africa	Negative	Negative	not applicable	not applicable
200-30-0046	Durban-Masi	South Africa	Negative	Negative	not applicable	not applicable
200-30-0047	Durban-Masi	South Africa	Negative	Negative	not applicable	not applicable
200-30-0049	Durban-Masi	South Africa	Negative	Negative	not applicable	not applicable
200-30-0050	Durban-Masi	South Africa	Negative	Negative	not applicable	not applicable
200-30-0051	Durban-Masi	South Africa	Negative	Negative	not applicable	not applicable
200-30-0054	Durban-Masi	South Africa	Negative	Negative	not applicable	not applicable
200-30-0055	Durban-Masi	South Africa	Negative	Negative	not applicable	not applicable
200-30-0059	Durban-Masi	South Africa	Negative	Negative	not applicable	not applicable
200-30-0060	Durban-Masi	South Africa	Negative	Negative	not applicable	not applicable
200-30-0062	Durban-Masi	South Africa	Negative	Negative	not applicable	not applicable
200-30-0064	Durban-Masi	South Africa	Negative	Negative	not applicable	not applicable
200-30-0065	Durban-Masi	South Africa	Negative	Negative	not applicable	not applicable
200-30-0067	Durban-Masi	South Africa	Negative	Negative	not applicable	not applicable
200-30-0069	Durban-Masi	South Africa	Negative	Negative	not applicable	not applicable
200-30-0071	Durban-Masi	South Africa	Negative	Negative	not applicable	not applicable
200-30-0074	Durban-Masi	South Africa	Negative	Negative	not applicable	not applicable
200-30-0075	Durban-Masi	South Africa	Negative	Negative	not applicable	not applicable
200-30-0076	Durban-Masi	South Africa	Negative	Negative	not applicable	not applicable
200-30-0077	Durban-Masi	South Africa	Negative	Negative	not applicable	not applicable
200-30-0078	Durban-Masi	South Africa	Negative	Negative	not applicable	not applicable
200-30-0080	Durban-Masi	South Africa	Negative	Negative	not applicable	not applicable
200-30-0082	Durban-Masi	South Africa	Negative	Negative	not applicable	not applicable
200-30-0083	Durban-Masi	South Africa	Negative	Negative	not applicable	not applicable
200-30-0084	Durban-Masi	South Africa	Negative	Negative	not applicable	not applicable
200-30-0085	Durban-Masi	South Africa	Negative	Negative	not applicable	not applicable
200-30-0086	Durban-Masi	South Africa	Negative	Negative	not applicable	not applicable
200-30-0088	Durban-Masi	South Africa	Negative	Negative	not applicable	not applicable
200-30-0089	Durban-Masi	South Africa	Negative	Negative	not applicable	not applicable
200-30-0091	Durban-Masi	South Africa	Negative	Negative	not applicable	not applicable
200-30-0098	Durban-Masi	South Africa	Negative	Positive	not applicable	not applicable
200-30-0100	Durban-Masi	South Africa	Negative	Positive	not applicable	not applicable
200-30-0101	Durban-Masi	South Africa	Negative	Negative	not applicable	not applicable
200-30-0102	Durban-Masi	South Africa	Negative	Positive	not applicable	not applicable
200-30-0103	Durban-Masi	South Africa	Negative	Negative	not applicable	not applicable
200-30-0106	Durban-Masi	South Africa	Negative	Negative	not applicable	not applicable
200-30-0107	Durban-Masi	South Africa	Negative	Negative	not applicable	not applicable
200-30-0108	Durban-Masi	South Africa	Negative	Positive	not applicable	not applicable
200-30-0109	Durban-Masi	South Africa	Negative	Negative	not applicable	not applicable
200-30-0110	Durban-Masi	South Africa	Negative	Negative	not applicable	not applicable
200-30-0112	Durban-Masi	South Africa	Negative	Negative	not applicable	not applicable
200-30-0116	Durban-Masi	South Africa	Negative	Negative	not applicable	not applicable
200-30-0117	Durban-Masi	South Africa	Negative	Negative	not applicable	not applicable
200-30-0118	Durban-Masi	South Africa	Negative	Negative	not applicable	not applicable
200-30-0119	Durban-Masi	South Africa	Negative	Negative	not applicable	not applicable
A0010	Durban	South Africa	Positive	Negative	23600	missing data
A0105	Durban	South Africa	Positive	Negative	3190	missing data
A0688	Durban	South Africa	Positive	Negative	99500	522
A0774	Durban	South Africa	Positive	Positive	22700	156
A0938	Durban	South Africa	Positive	Positive	48900	330
B002	Gaborone	Botswana	Positive	Negative	92800	194.06
B003	Gaborone	Botswana	Positive	Negative	19700	212.8
B004	Gaborone	Botswana	Positive	Negative	4180	670.1
B005	Gaborone	Botswana	Positive	Negative	11600	330.03
B006	Gaborone	Botswana	Positive	Negative	207000	220.21
B007	Gaborone	Botswana	Positive	Negative	8040	505.8
B008	Gaborone	Botswana	Positive	Negative	128000	321.88
B009	Gaborone	Botswana	Positive	Negative	33300	346
B010	Gaborone	Botswana	Positive	Negative	55700	263.33
B011	Gaborone	Botswana	Positive	Negative	10600	212.92
B012	Gaborone	Botswana	Positive	Negative	19200	441.59
B013	Gaborone	Botswana	Positive	Negative	25800	256.21
B014	Gaborone	Botswana	Positive	Negative	8550	349.46
B015	Gaborone	Botswana	Positive	Negative	24400	500.92
B016	Gaborone	Botswana	Positive	Negative	19000	859.4
B017	Gaborone	Botswana	Positive	Positive	10800	377
B018	Gaborone	Botswana	Positive	Negative	400	350.89
B019	Gaborone	Botswana	Positive	Negative	132000	534.7
B021	Gaborone	Botswana	Positive	Negative	69900	438.69
B022	Gaborone	Botswana	Positive	Negative	78200	190.13
B023	Gaborone	Botswana	Positive	Negative	2360	348.37
B024	Gaborone	Botswana	Positive	Negative	17800	214.49
B025	Gaborone	Botswana	Positive	Negative	400	539.46
B026	Gaborone	Botswana	Positive	Negative	2110	323.97
B027	Gaborone	Botswana	Positive	Negative	256000	613.23
B028	Gaborone	Botswana	Positive	Negative	24600	370.28
B029	Gaborone	Botswana	Positive	Negative	1970	697.9
B030	Gaborone	Botswana	Positive	Positive	42700	missing data
B031	Gaborone	Botswana	Positive	Negative	473	398.31
B033	Gaborone	Botswana	Positive	Negative	28100	620.68
B034	Gaborone	Botswana	Positive	Negative	78300	258.52
B035	Gaborone	Botswana	Positive	Negative	3330	389.58
B036	Gaborone	Botswana	Positive	Negative	18600	424.7
B037	Gaborone	Botswana	Positive	Negative	15400	249.67
B038	Gaborone	Botswana	Positive	Negative	27300	168.72
B039	Gaborone	Botswana	Positive	Negative	21000	369.77
B040	Gaborone	Botswana	Positive	Positive	12800	320.91
B041	Gaborone	Botswana	Positive	Negative	12900	195.27
B042	Gaborone	Botswana	Positive	Negative	400	367.6
B043	Gaborone	Botswana	Positive	Negative	602	685.53
B044	Gaborone	Botswana	Positive	Negative	33100	76.6
B045	Gaborone	Botswana	Positive	Negative	667	342.58
B047	Gaborone	Botswana	Positive	Negative	11600	193.52
B048	Gaborone	Botswana	Positive	Negative	51700	missing data
B049	Gaborone	Botswana	Positive	Negative	125000	363.75
B050	Gaborone	Botswana	Positive	Negative	116000	502.21
B051	Gaborone	Botswana	Positive	Negative	186000	316.41
B052	Gaborone	Botswana	Positive	Negative	750000	298.9
B054	Gaborone	Botswana	Positive	Negative	400	822.38
B055	Gaborone	Botswana	Positive	Negative	115000	305.02
B056	Gaborone	Botswana	Positive	Negative	2760	687.54
B057	Gaborone	Botswana	Positive	Negative	27400	307.74
B059	Gaborone	Botswana	Positive	Negative	50800	278.37
B060	Gaborone	Botswana	Positive	Negative	198000	5.51
B061	Gaborone	Botswana	Positive	Negative	8750	408.09
B062	Gaborone	Botswana	Positive	Negative	400	628.77
B063	Gaborone	Botswana	Positive	Negative	507000	163.44
B064	Gaborone	Botswana	Positive	Negative	125000	missing data
B065	Gaborone	Botswana	Positive	Negative	30700	196.58
B066	Gaborone	Botswana	Positive	Negative	400	208.36
B067	Gaborone	Botswana	Positive	Negative	356000	291.26
B068	Gaborone	Botswana	Positive	Negative	9100	342.06
B069	Gaborone	Botswana	Positive	Negative	28900	105.12
B070	Gaborone	Botswana	Positive	Negative	184000	93.64
B071	Gaborone	Botswana	Positive	Negative	14800	361.74
B072	Gaborone	Botswana	Positive	Negative	62900	351.09
B073	Gaborone	Botswana	Positive	Negative	4740	169.06
B074	Gaborone	Botswana	Positive	Negative	750000	217.37
B075	Gaborone	Botswana	Positive	Negative	76800	146.29
B076	Gaborone	Botswana	Positive	Negative	31200	199.24
B077	Gaborone	Botswana	Positive	Negative	400	486.5
B078	Gaborone	Botswana	Positive	Negative	15800	257
B079	Gaborone	Botswana	Positive	Negative	191000	112.96
B080	Gaborone	Botswana	Positive	Negative	7210	416.22
B081	Gaborone	Botswana	Positive	Negative	562	396.39
B083	Gaborone	Botswana	Positive	Negative	3650	283.03
B084	Gaborone	Botswana	Positive	Negative	173000	162.51
B085	Gaborone	Botswana	Positive	Negative	29700	310.38
B086	Gaborone	Botswana	Positive	Negative	9160	754.32
B087	Gaborone	Botswana	Positive	Negative	400	968.45
B088	Gaborone	Botswana	Positive	Negative	246000	380.31
B089	Gaborone	Botswana	Positive	Negative	38000	missing data
B090	Gaborone	Botswana	Positive	Negative	19100	326.93
B092	Gaborone	Botswana	Positive	Negative	551	326.19
B093	Gaborone	Botswana	Positive	Negative	1970	450.48
B094	Gaborone	Botswana	Positive	Negative	34400	missing data
B095	Gaborone	Botswana	Positive	Negative	53800	475.87
B096	Gaborone	Botswana	Positive	Negative	400	340.08
B097	Gaborone	Botswana	Positive	Negative	44500	411
B099	Gaborone	Botswana	Positive	Negative	930	missing data
B101	Gaborone	Botswana	Positive	Negative	14300	274.28
B102	Gaborone	Botswana	Positive	Negative	83300	missing data
B103	Gaborone	Botswana	Positive	Negative	106000	474
B104	Gaborone	Botswana	Positive	Negative	25900	197.57
B105	Gaborone	Botswana	Positive	Negative	288000	missing data
B106	Gaborone	Botswana	Positive	Negative	403800	35.66
B107	Gaborone	Botswana	Positive	Negative	10600	206.15
B108	Gaborone	Botswana	Positive	Negative	820	573.29
B109	Gaborone	Botswana	Positive	Negative	2620	278.64
B111	Gaborone	Botswana	Positive	Negative	88000	482.01
B112	Gaborone	Botswana	Positive	Negative	67100	missing data
B113	Gaborone	Botswana	Positive	Negative	15300	270.85
B114	Gaborone	Botswana	Positive	Negative	3790	332.75
B115	Gaborone	Botswana	Positive	Negative	10100	171.47
B116	Gaborone	Botswana	Positive	Negative	68500	371.25
B117	Gaborone	Botswana	Positive	Negative	1530	479.6
B118	Gaborone	Botswana	Positive	Negative	15200	425.09
B119	Gaborone	Botswana	Positive	Negative	1340	310.62
B120	Gaborone	Botswana	Positive	Negative	46500	missing data
B121	Gaborone	Botswana	Positive	Negative	106000	157.48
B122	Gaborone	Botswana	Positive	Positive	400	534.72
B123	Gaborone	Botswana	Positive	Negative	437000	405.19
B124	Gaborone	Botswana	Positive	Negative	6420	missing data
B125	Gaborone	Botswana	Positive	Negative	57800	278.13
B126	Gaborone	Botswana	Positive	Negative	271000	missing data
B127	Gaborone	Botswana	Positive	Negative	37600	310.83
B128	Gaborone	Botswana	Positive	Negative	50900	412.09
B129	Gaborone	Botswana	Positive	Negative	19500	missing data
B130	Gaborone	Botswana	Positive	Negative	261000	144.25
B131	Gaborone	Botswana	Positive	Negative	6450	118.79
B133	Gaborone	Botswana	Positive	Negative	24300	426.32
B134	Gaborone	Botswana	Positive	Negative	204000	523.98
B135	Gaborone	Botswana	Positive	Negative	1020	365.96
B136	Gaborone	Botswana	Positive	Negative	3920	676.58
B137	Gaborone	Botswana	Positive	Negative	153000	238.27
B138	Gaborone	Botswana	Positive	Negative	556000	183.93
B139	Gaborone	Botswana	Positive	Negative	9030	missing data
B140	Gaborone	Botswana	Positive	Negative	3860	395.13
B141	Gaborone	Botswana	Positive	Negative	400	295.36
B142	Gaborone	Botswana	Positive	Negative	13800	301.65
B144	Gaborone	Botswana	Positive	Negative	25100	296.64
B146	Gaborone	Botswana	Positive	Negative	377000	276
B147	Gaborone	Botswana	Positive	Negative	76100	744.65
B148	Gaborone	Botswana	Positive	Negative	75900	243.2
B149	Gaborone	Botswana	Positive	Negative	400	missing data
B150	Gaborone	Botswana	Positive	Negative	9030	269.37
B151	Gaborone	Botswana	Positive	Negative	4780	103.27
B152	Gaborone	Botswana	Positive	Negative	1270	missing data
B153	Gaborone	Botswana	Positive	Negative	19100	290.95
B154	Gaborone	Botswana	Positive	Negative	3220	352.55
B155	Gaborone	Botswana	Positive	Negative	486	missing data
B156	Gaborone	Botswana	Positive	Negative	72000	92.49
B157	Gaborone	Botswana	Positive	Negative	12500	224.98
B158	Gaborone	Botswana	Positive	Negative	1120	212.3
B159	Gaborone	Botswana	Positive	Negative	15200	404.24
B160	Gaborone	Botswana	Positive	Negative	52600	missing data
B161	Gaborone	Botswana	Positive	Negative	23100	missing data
B163	Gaborone	Botswana	Positive	Negative	80500	249.62
B164	Gaborone	Botswana	Positive	Negative	191000	missing data
B165	Gaborone	Botswana	Positive	Negative	400	389.35
B166	Gaborone	Botswana	Positive	Negative	8620	244.65
B167	Gaborone	Botswana	Positive	Negative	22700	265.82
B168	Gaborone	Botswana	Positive	Negative	3790	369.69
B169	Gaborone	Botswana	Positive	Negative	114000	28.2
B170	Gaborone	Botswana	Positive	Negative	9100	803.36
B172	Gaborone	Botswana	Positive	Negative	104000	737.57
B173	Gaborone	Botswana	Positive	Negative	495000	missing data
B175	Gaborone	Botswana	Positive	Positive	20100	435.35
B176	Gaborone	Botswana	Positive	Negative	55000	337.66
B177	Gaborone	Botswana	Positive	Negative	12600	missing data
B178	Gaborone	Botswana	Positive	Negative	2500	missing data
B182	Gaborone	Botswana	Positive	Negative	2340	286.76
B183	Gaborone	Botswana	Positive	Negative	102000	missing data
B184	Gaborone	Botswana	Positive	Negative	104000	413.36
B185	Gaborone	Botswana	Positive	Negative	31100	missing data
B186	Gaborone	Botswana	Positive	Negative	717	373.48
B187	Gaborone	Botswana	Positive	Negative	5280	102.93
B188	Gaborone	Botswana	Positive	Negative	114000	148.52
B189	Gaborone	Botswana	Positive	Negative	26600	151.28
B190	Gaborone	Botswana	Positive	Negative	99200	248.27
B191	Gaborone	Botswana	Positive	Negative	899	166.52
B192	Gaborone	Botswana	Positive	Negative	18900	missing data
B193	Gaborone	Botswana	Positive	Negative	400	missing data
B194	Gaborone	Botswana	Positive	Negative	124000	192.87
B196	Gaborone	Botswana	Positive	Negative	1540	698.68
B197	Gaborone	Botswana	Positive	Negative	34500	256.36
B198	Gaborone	Botswana	Positive	Negative	400	582.19
B199	Gaborone	Botswana	Positive	Negative	13400	283.32
B200	Gaborone	Botswana	Positive	Negative	750000	77.5
B201	Gaborone	Botswana	Positive	Negative	28300	388.81
B202	Gaborone	Botswana	Positive	Negative	129000	383.5
B203	Gaborone	Botswana	Positive	Negative	3930	313.01
B204	Gaborone	Botswana	Positive	Negative	380000	260.92
B206	Gaborone	Botswana	Positive	Negative	295000	missing data
B207	Gaborone	Botswana	Positive	Negative	12100	200.48
B208	Gaborone	Botswana	Positive	Negative	15600	254.98
B209	Gaborone	Botswana	Positive	Negative	5870	286.94
B211	Gaborone	Botswana	Positive	Negative	21700	432.78
B212	Gaborone	Botswana	Positive	Negative	5710	98.86
B213	Gaborone	Botswana	Positive	Positive	26800	419.56
B214	Gaborone	Botswana	Positive	Negative	47600	525.39
B215	Gaborone	Botswana	Positive	Negative	4500	623.14
B216	Gaborone	Botswana	Positive	Negative	146000	362.11
B217	Gaborone	Botswana	Positive	Negative	5050	488.5
B218	Gaborone	Botswana	Positive	Negative	750000	47.46
B220	Gaborone	Botswana	Positive	Negative	13900	361.91
B221	Gaborone	Botswana	Positive	Negative	7760	166.89
B222	Gaborone	Botswana	Positive	Negative	54200	443.44
B223	Gaborone	Botswana	Positive	Negative	312000	47.35
B224	Gaborone	Botswana	Positive	Negative	401000	missing data
B225	Gaborone	Botswana	Positive	Negative	3570	646.04
B226	Gaborone	Botswana	Positive	Negative	157000	196
B228	Gaborone	Botswana	Positive	Negative	1590	563.64
B229	Gaborone	Botswana	Positive	Negative	80100	missing data
B230	Gaborone	Botswana	Positive	Negative	176000	226.08
B231	Gaborone	Botswana	Positive	Negative	20400	382.12
B232	Gaborone	Botswana	Positive	Negative	3060	682.69
B233	Gaborone	Botswana	Positive	Negative	11700	175.45
B234	Gaborone	Botswana	Positive	Negative	5130	650.8
B235	Gaborone	Botswana	Positive	Negative	202000	381.1
B236	Gaborone	Botswana	Positive	Positive	12900	211.5
B237	Gaborone	Botswana	Positive	Negative	400	117.66
B238	Gaborone	Botswana	Positive	Negative	1550	401.73
B239	Gaborone	Botswana	Positive	Negative	400	557.06
B240	Gaborone	Botswana	Positive	Negative	12500	706.06
B241	Gaborone	Botswana	Positive	Negative	400	383.59
B242	Gaborone	Botswana	Positive	Negative	25900	518.57
B243	Gaborone	Botswana	Positive	Negative	2210	444
B244	Gaborone	Botswana	Positive	Negative	55400	141.14
B245	Gaborone	Botswana	Positive	Negative	400	607
B246	Gaborone	Botswana	Positive	Negative	4650	94.14
B247	Gaborone	Botswana	Positive	Negative	18100	153.17
B248	Gaborone	Botswana	Positive	Negative	10900	643.32
B249	Gaborone	Botswana	Positive	Negative	400	519.11
B251	Gaborone	Botswana	Positive	Negative	32200	297.22
B253	Gaborone	Botswana	Positive	Negative	983	139.62
B254	Gaborone	Botswana	Positive	Negative	76300	missing data
B255	Gaborone	Botswana	Positive	Negative	77300	153.91
B256	Gaborone	Botswana	Positive	Negative	400	340.3
B257	Gaborone	Botswana	Positive	Negative	64500	137.45
B258	Gaborone	Botswana	Positive	Positive	36700	319.99
B259	Gaborone	Botswana	Positive	Negative	3790	missing data
B261	Gaborone	Botswana	Positive	Negative	976	279.87
B262	Gaborone	Botswana	Positive	Negative	23400	291.21
B263	Gaborone	Botswana	Positive	Negative	15900	520.58
B264	Gaborone	Botswana	Positive	Negative	80300	236.87
B265	Gaborone	Botswana	Positive	Negative	177000	508.72
B267	Gaborone	Botswana	Positive	Positive	1650	485.55
B268	Gaborone	Botswana	Positive	Negative	34300	180.95
B270	Gaborone	Botswana	Positive	Negative	13300	247.37
B271	Gaborone	Botswana	Positive	Negative	211000	191.28
B272	Gaborone	Botswana	Positive	Negative	168000	210.21
B273	Gaborone	Botswana	Positive	Negative	576	525.42
B274	Gaborone	Botswana	Positive	Negative	750000	24.09
B275	Gaborone	Botswana	Positive	Negative	278000	405.41
B276	Gaborone	Botswana	Positive	Negative	909	321.65
B277	Gaborone	Botswana	Positive	Negative	10300	92.88
B278	Gaborone	Botswana	Positive	Positive	2100	791.92
B279	Gaborone	Botswana	Positive	Negative	22400	527.25
B280	Gaborone	Botswana	Positive	Negative	128000	136.37
B281	Gaborone	Botswana	Positive	Negative	24700	98.23
B282	Gaborone	Botswana	Positive	Positive	400	641.26
B283	Gaborone	Botswana	Positive	Negative	96500	missing data
B284	Gaborone	Botswana	Positive	Negative	4600	654
B285	Gaborone	Botswana	Positive	Negative	668000	missing data
B286	Gaborone	Botswana	Positive	Negative	21100	633.07
B287	Gaborone	Botswana	Positive	Negative	27400	missing data
B289	Gaborone	Botswana	Positive	Negative	10900	649.21
B290	Gaborone	Botswana	Positive	Negative	32500	234.05
B291	Gaborone	Botswana	Positive	Negative	1430	678.5
B292	Gaborone	Botswana	Positive	Negative	761	283.34
B293	Gaborone	Botswana	Positive	Negative	8840	341.74
B295	Gaborone	Botswana	Positive	Negative	400	missing data
B296	Gaborone	Botswana	Positive	Negative	1710	314.81
B297	Gaborone	Botswana	Positive	Negative	462000	88.96
B298	Gaborone	Botswana	Positive	Negative	3420	241.1
B299	Gaborone	Botswana	Positive	Negative	70300	11.41
B300	Gaborone	Botswana	Positive	Negative	186000	missing data
B301	Gaborone	Botswana	Positive	Negative	93400	674.09
B302	Gaborone	Botswana	Positive	Negative	58200	258.42
B303	Gaborone	Botswana	Positive	Negative	143000	226.12
B307	Gaborone	Botswana	Positive	Negative	2040	405.34
B308	Gaborone	Botswana	Positive	Negative	170000	189.68
B311	Gaborone	Botswana	Positive	Negative	68800	300.13
B312	Gaborone	Botswana	Positive	Negative	8440	930.77
B313	Gaborone	Botswana	Positive	Negative	39600	67.88
B314	Gaborone	Botswana	Positive	Negative	400	787.79
B315	Gaborone	Botswana	Positive	Negative	327000	missing data
B317	Gaborone	Botswana	Positive	Negative	7630	missing data
B318	Gaborone	Botswana	Positive	Positive	4390	142.61
B319	Gaborone	Botswana	Positive	Negative	1670	397.64
B320	Gaborone	Botswana	Positive	Negative	400	571.4
B321	Gaborone	Botswana	Positive	Negative	18300	574.12
B322	Gaborone	Botswana	Positive	Negative	511	379.62
B323	Gaborone	Botswana	Positive	Negative	8640	505.7
B324	Gaborone	Botswana	Positive	Positive	2010	459.11
B325	Gaborone	Botswana	Positive	Negative	5670	1176.15
B326	Gaborone	Botswana	Positive	Negative	400	475.14
B327	Gaborone	Botswana	Positive	Negative	1800	1341.76
B328	Gaborone	Botswana	Positive	Negative	21800	318.67
B329	Gaborone	Botswana	Positive	Negative	8230	338.91
B330	Gaborone	Botswana	Positive	Negative	5860	79.59
B331	Gaborone	Botswana	Positive	Negative	11200	634.26
B332	Gaborone	Botswana	Positive	Negative	8910	616.44
B333	Gaborone	Botswana	Positive	Negative	81200	181.22
B334	Gaborone	Botswana	Positive	Negative	400	missing data
B335	Gaborone	Botswana	Positive	Negative	1170	718.8
B336	Gaborone	Botswana	Positive	Negative	191000	357.51
B337	Gaborone	Botswana	Positive	Negative	24900	132.22
B338	Gaborone	Botswana	Positive	Negative	40200	243.87
B339	Gaborone	Botswana	Positive	Negative	28300	278.04
B340	Gaborone	Botswana	Positive	Negative	5560	375.15
B341	Gaborone	Botswana	Positive	Negative	45000	363.52
B342	Gaborone	Botswana	Positive	Negative	14700	566.47
B343	Gaborone	Botswana	Positive	Negative	33300	428.7
B344	Gaborone	Botswana	Positive	Negative	979	1042.54
B345	Gaborone	Botswana	Positive	Negative	1540	579.28
B347	Gaborone	Botswana	Positive	Negative	29700	141.78
B348	Gaborone	Botswana	Positive	Negative	92800	383.07
B349	Gaborone	Botswana	Positive	Negative	9840	384.73
B350	Gaborone	Botswana	Positive	Negative	82900	141.43
B351	Gaborone	Botswana	Positive	Negative	96100	173
B352	Gaborone	Botswana	Positive	Negative	128000	479.09
B354	Gaborone	Botswana	Positive	Negative	missing data	missing data
B355	Gaborone	Botswana	Positive	Negative	89500	382.63
B356	Gaborone	Botswana	Positive	Negative	11600	514.5
B357	Gaborone	Botswana	Positive	Negative	1500	484.89
B358	Gaborone	Botswana	Positive	Negative	318000	515.41
B359	Gaborone	Botswana	Positive	Negative	16400	370.18
B360	Gaborone	Botswana	Positive	Negative	113000	209.04
B362	Gaborone	Botswana	Positive	Negative	2880	691.88
B363	Gaborone	Botswana	Positive	Negative	7730	374.6
B364	Gaborone	Botswana	Positive	Negative	18700	195.75
B365	Gaborone	Botswana	Positive	Negative	14500	501.1
B367	Gaborone	Botswana	Positive	Negative	8100	445.83
B368	Gaborone	Botswana	Positive	Negative	29500	463.7
B369	Gaborone	Botswana	Positive	Negative	20400	305.4
B370	Gaborone	Botswana	Positive	Negative	4150	330.81
B371	Gaborone	Botswana	Positive	Negative	9080	714.77
B372	Gaborone	Botswana	Positive	Negative	1240	303.66
B373	Gaborone	Botswana	Positive	Negative	4270	845.53
B374	Gaborone	Botswana	Positive	Negative	5340	missing data
B375	Gaborone	Botswana	Positive	Negative	45200	221.68
B376	Gaborone	Botswana	Positive	Negative	13200	312.78
B377	Gaborone	Botswana	Positive	Negative	31200	304.94
B378	Gaborone	Botswana	Positive	Negative	400	583
B380	Gaborone	Botswana	Positive	Negative	10500	243.8
B381	Gaborone	Botswana	Positive	Negative	41700	618.48
B382	Gaborone	Botswana	Positive	Negative	37100	153.95
B383	Gaborone	Botswana	Positive	Negative	62100	205.97
B384	Gaborone	Botswana	Positive	Negative	15900	252.54
B385	Gaborone	Botswana	Positive	Negative	5650	473.27
B386	Gaborone	Botswana	Positive	Negative	750000	145.53
B387	Gaborone	Botswana	Positive	Negative	20000	613.93
B388	Gaborone	Botswana	Positive	Negative	270000	missing data
B389	Gaborone	Botswana	Positive	Negative	missing data	missing data
B390	Gaborone	Botswana	Positive	Negative	1700	370.77
B391	Gaborone	Botswana	Positive	Negative	3270	114.52
B392	Gaborone	Botswana	Positive	Positive	72900	342.64
B393	Gaborone	Botswana	Positive	Negative	950	861.15
B394	Gaborone	Botswana	Positive	Negative	17300	121.4
B395	Gaborone	Botswana	Positive	Negative	21200	271.43
B396	Gaborone	Botswana	Positive	Negative	68200	303.83
B397	Gaborone	Botswana	Positive	Negative	5530	missing data
B398	Gaborone	Botswana	Positive	Negative	missing data	102.97
B399	Gaborone	Botswana	Positive	Negative	1900	719.34
B400	Gaborone	Botswana	Positive	Negative	8730	200.17
B401	Gaborone	Botswana	Positive	Negative	402000	215.29
B402	Gaborone	Botswana	Positive	Negative	missing data	467.95
B404	Gaborone	Botswana	Positive	Negative	missing data	missing data
B405	Gaborone	Botswana	Positive	Negative	missing data	missing data
B406	Gaborone	Botswana	Positive	Negative	5810	700.96
B407	Gaborone	Botswana	Positive	Negative	400	544.99
B408	Gaborone	Botswana	Positive	Negative	2810	439.03
B409	Gaborone	Botswana	Positive	Negative	24200	608.72
B410	Gaborone	Botswana	Positive	Negative	1630	455.61
B411	Gaborone	Botswana	Positive	Negative	5590	409.46
B412	Gaborone	Botswana	Positive	Negative	missing data	missing data
B413	Gaborone	Botswana	Positive	Negative	116000	251.31
B414	Gaborone	Botswana	Positive	Negative	4080	686.03
B415	Gaborone	Botswana	Positive	Negative	5860	357.6
B416	Gaborone	Botswana	Positive	Negative	missing data	missing data
B417	Gaborone	Botswana	Positive	Negative	30600	355.02
B418	Gaborone	Botswana	Positive	Negative	24500	337.56
B421	Gaborone	Botswana	Positive	Negative	300000	515.68
B422	Gaborone	Botswana	Positive	Negative	missing data	missing data
B423	Gaborone	Botswana	Positive	Negative	400	300.35
B424	Gaborone	Botswana	Positive	Negative	24100	155.48
B425	Gaborone	Botswana	Positive	Negative	71300	380.88
B426	Gaborone	Botswana	Positive	Negative	28500	280.65
B428	Gaborone	Botswana	Positive	Negative	157000	259.33
B429	Gaborone	Botswana	Positive	Negative	57600	121.19
B430	Gaborone	Botswana	Positive	Negative	20100	325.77
B431	Gaborone	Botswana	Positive	Negative	400	330.89
B432	Gaborone	Botswana	Positive	Negative	5150	143.24
B433	Gaborone	Botswana	Positive	Negative	400	369.1
B434	Gaborone	Botswana	Positive	Negative	missing data	missing data
B438	Gaborone	Botswana	Positive	Negative	6940	736.58
B439	Gaborone	Botswana	Positive	Negative	400	432.92
B440	Gaborone	Botswana	Positive	Negative	1170	470.19
B441	Gaborone	Botswana	Positive	Negative	7350	377.63
B442	Gaborone	Botswana	Positive	Negative	7950	566.84
B443	Gaborone	Botswana	Positive	Negative	13900	262.97
B444	Gaborone	Botswana	Positive	Positive	33500	409.75
B445	Gaborone	Botswana	Positive	Negative	1630	355.22
B446	Gaborone	Botswana	Positive	Negative	1040	451.01
B448	Gaborone	Botswana	Positive	Negative	400	550.35
B449	Gaborone	Botswana	Positive	Negative	176000	212.61
B450	Gaborone	Botswana	Positive	Negative	2410	139.03
B451	Gaborone	Botswana	Positive	Negative	3530	464.27
B452	Gaborone	Botswana	Positive	Negative	12700	555.82
B453	Gaborone	Botswana	Positive	Negative	9570	424.93
B454	Gaborone	Botswana	Positive	Negative	818	478.07
B456	Gaborone	Botswana	Positive	Negative	79100	218.81
B457	Gaborone	Botswana	Positive	Negative	42700	387.66
B459	Gaborone	Botswana	Positive	Negative	29800	682.34
B461	Gaborone	Botswana	Positive	Negative	missing data	461.74
B463	Gaborone	Botswana	Positive	Negative	9750	293.25
B466	Gaborone	Botswana	Positive	Negative	missing data	missing data
B467	Gaborone	Botswana	Positive	Negative	111000	463.26
B468	Gaborone	Botswana	Positive	Negative	293000	286.47
B469	Gaborone	Botswana	Positive	Negative	140000	427.78
B470	Gaborone	Botswana	Positive	Negative	323000	228.11
B471	Gaborone	Botswana	Positive	Negative	55300	263.2
B472	Gaborone	Botswana	Positive	Negative	7580	865.79
B473	Gaborone	Botswana	Positive	Negative	803	500.96
B474	Gaborone	Botswana	Positive	Negative	16000	411.88
B475	Gaborone	Botswana	Positive	Negative	1170	261.66
B477	Gaborone	Botswana	Positive	Negative	missing data	missing data
B478	Gaborone	Botswana	Positive	Negative	4190	450.44
B479	Gaborone	Botswana	Positive	Negative	missing data	missing data
B480	Gaborone	Botswana	Positive	Negative	missing data	missing data
B481	Gaborone	Botswana	Positive	Negative	98000	397.41
B482	Gaborone	Botswana	Positive	Negative	441000	256.43
B483	Gaborone	Botswana	Positive	Negative	400	358.63
B484	Gaborone	Botswana	Positive	Positive	43500	253.29
B485	Gaborone	Botswana	Positive	Negative	2790	497.08
B486	Gaborone	Botswana	Positive	Negative	missing data	260.37
B487	Gaborone	Botswana	Positive	Negative	3170	364.58
B489	Gaborone	Botswana	Positive	Positive	missing data	missing data
B490	Gaborone	Botswana	Positive	Negative	missing data	missing data
B491	Gaborone	Botswana	Positive	Negative	missing data	missing data
B492	Gaborone	Botswana	Positive	Negative	missing data	missing data
B493	Gaborone	Botswana	Positive	Negative	missing data	missing data
B494	Gaborone	Botswana	Positive	Negative	missing data	missing data
B496	Gaborone	Botswana	Positive	Negative	missing data	missing data
B497	Gaborone	Botswana	Positive	Negative	missing data	missing data
B498	Gaborone	Botswana	Positive	Negative	missing data	missing data
B499	Gaborone	Botswana	Positive	Negative	missing data	missing data
B501	Gaborone	Botswana	Positive	Negative	missing data	missing data
B505	Gaborone	Botswana	Positive	Negative	missing data	missing data
B506	Gaborone	Botswana	Positive	Negative	missing data	missing data
B507	Gaborone	Botswana	Positive	Negative	missing data	missing data
K002	Kimberley	South Africa	Positive	Negative	374	missing data
K005	Kimberley	South Africa	Positive	Negative	766	<25
K008	Kimberley	South Africa	Positive	Negative	536	170000
K010	Kimberley	South Africa	Positive	Positive	268	440000
K016M	Kimberley	South Africa	Positive	Negative	489	missing data
K027	Kimberley	South Africa	Positive	Negative	353	missing data
K030	Kimberley	South Africa	Positive	Positive	400	missing data
K031	Kimberley	South Africa	Positive	Negative	765	5200
k033	Kimberley	South Africa	Positive	Negative	242	120000
K043	Kimberley	South Africa	Positive	Negative	missing data	missing data
k044	Kimberley	South Africa	Positive	Negative	224	missing data
K046	Kimberley	South Africa	Positive	Positive	?	missing data
K047	Kimberley	South Africa	Positive	Negative	?	missing data
K049	Kimberley	South Africa	Positive	Negative	1117	<25
K061	Kimberley	South Africa	Positive	Positive	451	10000
K065	Kimberley	South Africa	Positive	Negative	395	missing data
K069	Kimberley	South Africa	Positive	Negative	?	missing data
K078	Kimberley	South Africa	Positive	Negative	?	missing data
K084	Kimberley	South Africa	Positive	Negative	?	42000
K088	Kimberley	South Africa	Positive	Negative	?	missing data
K088M	Kimberley	South Africa	Positive	Negative	326	72000
K089M	Kimberley	South Africa	Positive	Negative	325	missing data
K091M	Kimberley	South Africa	Positive	Positive	228	150000
K093	Kimberley	South Africa	Positive	Negative	210	25000
K097M	Kimberley	South Africa	Positive	Negative	308	15000
K098	Kimberley	South Africa	Positive	Negative	126	1600000
K099	Kimberley	South Africa	Positive	Positive	?	missing data
K104	Kimberley	South Africa	Positive	Negative	?	missing data
K105	Kimberley	South Africa	Positive	Negative	222	4500
K106	Kimberley	South Africa	Positive	Negative	missing data	missing data
K107	Kimberley	South Africa	Positive	Negative	missing data	missing data
K112	Kimberley	South Africa	Positive	Negative	missing data	missing data
K113M	Kimberley	South Africa	Positive	Negative	447	18000
K115M	Kimberley	South Africa	Positive	Negative	242	220000
K117	Kimberley	South Africa	Positive	Negative	missing data	missing data
K125M	Kimberley	South Africa	Positive	Negative	225	3190
K126	Kimberley	South Africa	Positive	Negative	missing data	missing data
K128	Kimberley	South Africa	Positive	Negative	missing data	missing data
K139M	Kimberley	South Africa	Positive	Negative	missing data	missing data
K140	Kimberley	South Africa	Positive	Negative	missing data	missing data
K142	Kimberley	South Africa	Positive	Negative	missing data	missing data
K148	Kimberley	South Africa	Positive	Negative	162	25894
K151	Kimberley	South Africa	Positive	Negative	missing data	missing data
K152	Kimberley	South Africa	Positive	Negative	missing data	missing data
K154	Kimberley	South Africa	Positive	Negative	missing data	missing data
K155	Kimberley	South Africa	Positive	Positive	383	651947
K163	Kimberley	South Africa	Positive	Negative	missing data	missing data
K172	Kimberley	South Africa	Positive	Negative	missing data	missing data
K188	Kimberley	South Africa	Positive	Negative	missing data	missing data
K300	Kimberley	South Africa	Positive	Negative	missing data	missing data
K3009	Kimberley	South Africa	Positive	Negative	missing data	missing data
K3013	Kimberley	South Africa	Positive	Negative	300	74860
K3016M	Kimberley	South Africa	Positive	Negative	missing data	missing data
K301M	Kimberley	South Africa	Positive	Negative	missing data	missing data
K302	Kimberley	South Africa	Positive	Negative	missing data	missing data
K303	Kimberley	South Africa	Positive	Negative	missing data	missing data
K303	Kimberley	South Africa	Positive	Negative	missing data	missing data
K3048	Kimberley	South Africa	Positive	Positive	missing data	missing data
K306M	Kimberley	South Africa	Positive	Negative	missing data	missing data
K307M	Kimberley	South Africa	Positive	Negative	missing data	missing data
K309	Kimberley	South Africa	Positive	Negative	missing data	missing data
K3091	Kimberley	South Africa	Positive	Negative	missing data	missing data
K3104	Kimberley	South Africa	Positive	Negative	missing data	missing data
K311	Kimberley	South Africa	Positive	Negative	missing data	missing data
K312	Kimberley	South Africa	Positive	Negative	missing data	missing data
K313	Kimberley	South Africa	Positive	Negative	missing data	missing data
K318M	Kimberley	South Africa	Positive	Negative	missing data	missing data
K327	Kimberley	South Africa	Positive	Negative	missing data	missing data
K331	Kimberley	South Africa	Positive	Negative	missing data	missing data
K336	Kimberley	South Africa	Positive	Negative	missing data	missing data
K346	Kimberley	South Africa	Positive	Negative	missing data	missing data
K356	Kimberley	South Africa	Positive	Positive	missing data	missing data
K359	Kimberley	South Africa	Positive	Negative	missing data	missing data
K360	Kimberley	South Africa	Positive	Negative	missing data	missing data
K361	Kimberley	South Africa	Positive	Negative	missing data	missing data
K362	Kimberley	South Africa	Positive	Negative	missing data	missing data
K363	Kimberley	South Africa	Positive	Negative	missing data	missing data
K370	Kimberley	South Africa	Positive	Negative	missing data	missing data
K380	Kimberley	South Africa	Positive	Negative	missing data	missing data
K389	Kimberley	South Africa	Positive	Negative	missing data	missing data
K390	Kimberley	South Africa	Positive	Negative	missing data	missing data
PS-144	Durban	South Africa	Positive	Negative	399	513
PS-177	Durban	South Africa	Positive	Negative	23600	439
PS-197	Durban	South Africa	Positive	Negative	37200	441
PS-437	Durban	South Africa	Positive	Negative	9090	469
PS-599	Durban	South Africa	Positive	Negative	492000	158
PS-637	Durban	South Africa	Positive	Negative	720	386
SK-002	Durban	South Africa	Positive	Negative	1330	572
SK-003	Durban	South Africa	Positive	Negative	91000	76
SK-004	Durban	South Africa	Positive	Negative	527000	242
SK-006	Durban	South Africa	Positive	Negative	122000	195
SK-007	Durban	South Africa	Positive	Negative	339000	140
SK-008	Durban	South Africa	Positive	Negative	8530	491
SK-009	Durban	South Africa	Positive	Positive	27600	458
SK-010	Durban	South Africa	Positive	Negative	6480	448
SK-011	Durban	South Africa	Positive	Negative	7480	319
SK-013	Durban	South Africa	Positive	Negative	108000	437
SK-015	Durban	South Africa	Positive	Negative	2750	161
SK-016	Durban	South Africa	Positive	Negative	331000	195
SK-020	Durban	South Africa	Positive	Negative	129000	152
SK-022	Durban	South Africa	Positive	Negative	161000	276
SK-023	Durban	South Africa	Positive	Negative	149000	368
SK-024	Durban	South Africa	Positive	Negative	481	427
SK-026	Durban	South Africa	Positive	Negative	6190	529
SK-029	Durban	South Africa	Positive	Negative	361000	344
SK-030	Durban	South Africa	Positive	Negative	53300	205
SK-031	Durban	South Africa	Positive	Negative	1720000	302
SK-032	Durban	South Africa	Positive	Negative	28300	192
SK-034	Durban	South Africa	Positive	Negative	5100	360
SK-035	Durban	South Africa	Positive	Negative	94400	788
SK-036	Durban	South Africa	Positive	Negative	271000	637
SK-037	Durban	South Africa	Positive	Negative	376000	663
SK-040	Durban	South Africa	Positive	Negative	164000	306
SK-041	Durban	South Africa	Positive	Negative	251000	417
SK-042	Durban	South Africa	Positive	Negative	8510000	415
SK-043	Durban	South Africa	Positive	Negative	975000	55
SK-044	Durban	South Africa	Positive	Negative	40900	319
SK-045	Durban	South Africa	Positive	Negative	2890	488
SK-046	Durban	South Africa	Positive	Negative	4850	381
SK-047	Durban	South Africa	Positive	Negative	15300	547
SK-048	Durban	South Africa	Positive	Negative	37600	255
SK-049	Durban	South Africa	Positive	Negative	331000	200
SK-050	Durban	South Africa	Positive	Negative	36200	533
SK-051	Durban	South Africa	Positive	Negative	327000	124
SK-052	Durban	South Africa	Positive	Negative	7120	204
SK-054	Durban	South Africa	Positive	Negative	23000	283
SK-055	Durban	South Africa	Positive	Negative	226000	615
SK-058	Durban	South Africa	Positive	Negative	94300	178
SK-059	Durban	South Africa	Positive	Negative	5370	374
SK-060	Durban	South Africa	Positive	Negative	110000	32
SK-062	Durban	South Africa	Positive	Negative	45000	575
SK-063	Durban	South Africa	Positive	Negative	17700	276
SK-066	Durban	South Africa	Positive	Negative	73800	300
SK-067	Durban	South Africa	Positive	Negative	192000	308
SK-068	Durban	South Africa	Positive	Negative	44100	623
SK-070	Durban	South Africa	Positive	Negative	1320000	130
SK-071	Durban	South Africa	Positive	Negative	2760	562
SK-072	Durban	South Africa	Positive	Negative	35600	211
SK-073	Durban	South Africa	Positive	Negative	109000	424
SK-074	Durban	South Africa	Positive	Negative	2790	618
SK-075	Durban	South Africa	Positive	Negative	25900	384
SK-076	Durban	South Africa	Positive	Negative	77200	123
SK-078	Durban	South Africa	Positive	Negative	116000	156
SK-079	Durban	South Africa	Positive	Negative	926	711
SK-081	Durban	South Africa	Positive	Negative	29700	499
SK-084	Durban	South Africa	Positive	Negative	574000	103
SK-085	Durban	South Africa	Positive	Positive	125000	277
SK-086	Durban	South Africa	Positive	Negative	625	1055
SK-088	Durban	South Africa	Positive	Negative	2850	532
SK-089	Durban	South Africa	Positive	Positive	845	550
SK-090	Durban	South Africa	Positive	Positive	22400	61
SK-091	Durban	South Africa	Positive	Positive	missing data	475
SK-093	Durban	South Africa	Positive	Negative	64100	355
SK-094	Durban	South Africa	Positive	Negative	missing data	341
SK-095	Durban	South Africa	Positive	Negative	1537	588
SK-098	Durban	South Africa	Positive	Negative	missing data	537
SK-099	Durban	South Africa	Positive	Negative	618000	132
SK-100	Durban	South Africa	Positive	Positive	19400	303
SK-101	Durban	South Africa	Positive	Negative	44100	392
SK-102	Durban	South Africa	Positive	Negative	22400	231
SK-103	Durban	South Africa	Positive	Negative	missing data	2397
SK-104	Durban	South Africa	Positive	Positive	582000	195
SK-106	Durban	South Africa	Positive	Positive	181000	196
SK-107	Durban	South Africa	Positive	Negative	5630	328
SK-108	Durban	South Africa	Positive	Negative	45700	425
SK-109	Durban	South Africa	Positive	Negative	84900	94
SK-110	Durban	South Africa	Positive	Negative	missing data	453
SK-111	Durban	South Africa	Positive	Positive	20750	638
SK-112	Durban	South Africa	Positive	Negative	750001	108
SK-113	Durban	South Africa	Positive	Negative	7700	416
SK-114	Durban	South Africa	Positive	Negative	6970	358
SK-115	Durban	South Africa	Positive	Negative	228000	252
SK-116	Durban	South Africa	Positive	Negative	22000	305
SK-117	Durban	South Africa	Positive	Negative	147000	125
SK-118	Durban	South Africa	Positive	Negative	missing data	445
SK-119	Durban	South Africa	Positive	Positive	7450	265
SK-120	Durban	South Africa	Positive	Negative	1775000	259
SK-122	Durban	South Africa	Positive	Negative	40	224
SK-123	Durban	South Africa	Positive	Positive	118000	223
SK-126	Durban	South Africa	Positive	Positive	583000	275
SK-131	Durban	South Africa	Positive	Negative	97500	25
SK-132	Durban	South Africa	Positive	Positive	511000	179
SK-133	Durban	South Africa	Positive	Positive	157000	54
SK-134	Durban	South Africa	Positive	Positive	431000	288
SK-135	Durban	South Africa	Positive	Positive	422000	254
SK-136	Durban	South Africa	Positive	Positive	58800	237
SK-138	Durban	South Africa	Positive	Negative	40900	293
SK-139	Durban	South Africa	Positive	Negative	95600	201
SK-141	Durban	South Africa	Positive	Negative	20000	274
SK-142	Durban	South Africa	Positive	Negative	56400	344
SK-144	Durban	South Africa	Positive	Negative	3190	210
SK-145	Durban	South Africa	Positive	Negative	37800	164
SK-147	Durban	South Africa	Positive	Negative	53900	293
SK-148	Durban	South Africa	Positive	Negative	3780	1020
SK-149	Durban	South Africa	Positive	Negative	26100	1020
SK-150	Durban	South Africa	Positive	Negative	9600	282
SK-154	Durban	South Africa	Positive	Positive	139000	61
SK-155	Durban	South Africa	Positive	Negative	9000	631
SK-156	Durban	South Africa	Positive	Negative	13500	297
SK-157	Durban	South Africa	Positive	Negative	399	308
SK-158	Durban	South Africa	Positive	Negative	667	421
SK-159	Durban	South Africa	Positive	Negative	31000	344
SK-160	Durban	South Africa	Positive	Negative	326000	123
SK-162	Durban	South Africa	Positive	Negative	35200	662
SK-163	Durban	South Africa	Positive	Negative	26600	597
SK-164	Durban	South Africa	Positive	Negative	318000	279
SK-165	Durban	South Africa	Positive	Positive	62500	204
SK-166	Durban	South Africa	Positive	Negative	398000	154
SK-167	Durban	South Africa	Positive	Negative	missing data	789
SK-168	Durban	South Africa	Positive	Negative	278000	399
SK-169	Durban	South Africa	Positive	Negative	2210	405
SK-170	Durban	South Africa	Positive	Negative	373200	106
SK-171	Durban	South Africa	Positive	Negative	79400	358
SK-172	Durban	South Africa	Positive	Negative	114000	119
SK-173	Durban	South Africa	Positive	Negative	67300	202
SK-175	Durban	South Africa	Positive	Negative	111000	330
SK-176	Durban	South Africa	Positive	Negative	425000	294
SK-177	Durban	South Africa	Positive	Negative	633	749
SK-178	Durban	South Africa	Positive	Negative	222000	212
SK-179	Durban	South Africa	Positive	Negative	91600	416
SK-180	Durban	South Africa	Positive	Negative	1360	460
SK-181	Durban	South Africa	Positive	Negative	5410	276
SK-182	Durban	South Africa	Positive	Negative	76600	208
SK-183	Durban	South Africa	Positive	Negative	399	993
SK-184	Durban	South Africa	Positive	Negative	missing data	238
SK-185	Durban	South Africa	Positive	Negative	missing data	163
SK-186	Durban	South Africa	Positive	Negative	43000	460
SK-187	Durban	South Africa	Positive	Negative	1600	533
SK-188	Durban	South Africa	Positive	Negative	1650	766
SK-189	Durban	South Africa	Positive	Negative	49	242
SK-190	Durban	South Africa	Positive	Negative	750001	306
SK-191	Durban	South Africa	Positive	Positive	76900	213
SK-192	Durban	South Africa	Positive	Negative	750001	225
SK-193	Durban	South Africa	Positive	Negative	101000	23
SK-194	Durban	South Africa	Positive	Negative	1240	930
SK-197	Durban	South Africa	Positive	Negative	24200	396
SK-199	Durban	South Africa	Positive	Negative	244	594
SK-200	Durban	South Africa	Positive	Negative	14360	395
SK-201	Durban	South Africa	Positive	Negative	59200	522
SK-202	Durban	South Africa	Positive	Negative	798000	377
SK-203	Durban	South Africa	Positive	Negative	90700	189
SK-205	Durban	South Africa	Positive	Negative	missing data	720
SK-206	Durban	South Africa	Positive	Negative	83200	179
SK-208	Durban	South Africa	Positive	Negative	380000	173
SK-209	Durban	South Africa	Positive	Negative	1800	559
SK-212	Durban	South Africa	Positive	Negative	22800	636
SK-213	Durban	South Africa	Positive	Negative	15126	234
SK-214	Durban	South Africa	Positive	Negative	1846	318
SK-215	Durban	South Africa	Positive	Negative	28400	217
SK-216	Durban	South Africa	Positive	Negative	6570	331
SK-217	Durban	South Africa	Positive	Negative	307000	144
SK-218	Durban	South Africa	Positive	Negative	2530	399
SK-221	Durban	South Africa	Positive	Negative	9740	324
SK-222	Durban	South Africa	Positive	Negative	4570	479
SK-224	Durban	South Africa	Positive	Negative	399	389
SK-225	Durban	South Africa	Positive	Negative	missing data	961
SK-226	Durban	South Africa	Positive	Negative	18200	663
SK-227	Durban	South Africa	Positive	Negative	24200	138
SK-228	Durban	South Africa	Positive	Negative	11000	57
SK-240	Durban	South Africa	Positive	Negative	155000	308
SK-241	Durban	South Africa	Positive	Negative	220000	32
SK-249	Durban	South Africa	Positive	Negative	15900	516
SK-251	Durban	South Africa	Positive	Negative	1440	350
SK-254	Durban	South Africa	Positive	Negative	10000	135
SK-258	Durban	South Africa	Positive	Negative	15300	1104
SK-259	Durban	South Africa	Positive	Negative	94700	262
SK-260	Durban	South Africa	Positive	Negative	222000	416
SK-263	Durban	South Africa	Positive	Negative	21600	594
SK-264	Durban	South Africa	Positive	Positive	21900	35
SK-266	Durban	South Africa	Positive	Negative	488000	35
SK-267	Durban	South Africa	Positive	Negative	162000	143
SK-268	Durban	South Africa	Positive	Negative	8980	255
SK-269	Durban	South Africa	Positive	Negative	1630	670
SK-270	Durban	South Africa	Positive	Negative	153000	625
SK-271	Durban	South Africa	Positive	Negative	9360	532
SK-272	Durban	South Africa	Positive	Positive	3760	595
SK-273	Durban	South Africa	Positive	Negative	131000	445
SK-274	Durban	South Africa	Positive	Negative	136000	415
SK-277	Durban	South Africa	Positive	Negative	138000	75
SK-278	Durban	South Africa	Positive	Negative	missing data	346
SK-279	Durban	South Africa	Positive	Negative	58300	127
SK-280	Durban	South Africa	Positive	Negative	6450	910
SK-281	Durban	South Africa	Positive	Negative	412000	455
SK-282	Durban	South Africa	Positive	Positive	399	394
SK-283	Durban	South Africa	Positive	Negative	189000	555
SK-284	Durban	South Africa	Positive	Negative	50800	296
SK-285	Durban	South Africa	Positive	Negative	78600	516
SK-286	Durban	South Africa	Positive	Negative	2560000	153
SK-287	Durban	South Africa	Positive	Negative	30800	432
SK-288	Durban	South Africa	Positive	Negative	77500	247
SK-291	Durban	South Africa	Positive	Positive	14200	301
SK-293	Durban	South Africa	Positive	Negative	188000	624
SK-295	Durban	South Africa	Positive	Negative	18200	258
SK-297	Durban	South Africa	Positive	Negative	239000	230
SK-298	Durban	South Africa	Positive	Negative	306000	154
SK-300	Durban	South Africa	Positive	Negative	26400	292
SK-301	Durban	South Africa	Positive	Negative	96800	104
SK-302	Durban	South Africa	Positive	Negative	6480	450
SK-305	Durban	South Africa	Positive	Negative	58300	357
SK-306	Durban	South Africa	Positive	Negative	7890	624
SK-306	Durban	South Africa	Positive	Negative	7890	624
SK-308	Durban	South Africa	Positive	Negative	8750	397
SK-309	Durban	South Africa	Positive	Negative	4540000	339
SK-311	Durban	South Africa	Positive	Negative	1574000	216
SK-312	Durban	South Africa	Positive	Negative	3460	545
SK-313	Durban	South Africa	Positive	Negative	544000	226
SK-315	Durban	South Africa	Positive	Negative	399	719
SK-318	Durban	South Africa	Positive	Negative	31200	267
SK-319	Durban	South Africa	Positive	Negative	139000	160
SK-323	Durban	South Africa	Positive	Negative	96900	194
SK-325	Durban	South Africa	Positive	Negative	7620	399
SK-326	Durban	South Africa	Positive	Negative	734000	315
SK-328	Durban	South Africa	Positive	Negative	750001	336
SK-329	Durban	South Africa	Positive	Negative	7010	493
SK-330	Durban	South Africa	Positive	Negative	47400	645
SK-331	Durban	South Africa	Positive	Negative	23400	357
SK-332	Durban	South Africa	Positive	Negative	2930	320
SK-333	Durban	South Africa	Positive	Negative	77200	469
SK-334	Durban	South Africa	Positive	Negative	109000	255
SK-335	Durban	South Africa	Positive	Negative	18200	544
SK-336	Durban	South Africa	Positive	Negative	53200	260
SK-337	Durban	South Africa	Positive	Negative	3860	331
SK-338	Durban	South Africa	Positive	Negative	357000	332
SK-339	Durban	South Africa	Positive	Negative	37200	369
SK-341	Durban	South Africa	Positive	Negative	394000	565
SK-345	Durban	South Africa	Positive	Negative	192000	310
SK-347	Durban	South Africa	Positive	Negative	2440000	340
SK-349	Durban	South Africa	Positive	Negative	56900	534
SK-351	Durban	South Africa	Positive	Positive	16700	354
SK-352	Durban	South Africa	Positive	Negative	82500	418
SK-356	Durban	South Africa	Positive	Negative	295000	341
SK-357	Durban	South Africa	Positive	Positive	162000	347
SK-358	Durban	South Africa	Positive	Negative	120000	309
SK-359	Durban	South Africa	Positive	Negative	1753	432
SK-361	Durban	South Africa	Positive	Negative	565000	228
SK-365	Durban	South Africa	Positive	Negative	7780	503
SK-368	Durban	South Africa	Positive	Negative	63000	388
SK-370	Durban	South Africa	Positive	Positive	7150	266
SK-371	Durban	South Africa	Positive	Negative	42700	549
SK-372	Durban	South Africa	Positive	Negative	7100	414
SK-373	Durban	South Africa	Positive	Positive	46800	445
SK-384	Durban	South Africa	Positive	Negative	37300	405
SK-386	Durban	South Africa	Positive	Negative	55800	376
SK-388	Durban	South Africa	Positive	Negative	3250	333
SK-390	Durban	South Africa	Positive	Negative	710000	552
SK-392	Durban	South Africa	Positive	Negative	357000	466
SK-393	Durban	South Africa	Positive	Negative	35200	313
SK-394	Durban	South Africa	Positive	Negative	377000	238
SK-395	Durban	South Africa	Positive	Negative	92800	372
SK-397	Durban	South Africa	Positive	Negative	13400	304
SK-398	Durban	South Africa	Positive	Negative	43900	281
SK-399	Durban	South Africa	Positive	Negative	49300	320
SK-400	Durban	South Africa	Positive	Negative	11400	586
SK-403	Durban	South Africa	Positive	Negative	51100	664
SK-406	Durban	South Africa	Positive	Negative	38200	451
SK-409	Durban	South Africa	Positive	Negative	20900	553
SK-411	Durban	South Africa	Positive	Negative	32500	307
SK-412	Durban	South Africa	Positive	Negative	23200	287
SK-414	Durban	South Africa	Positive	Negative	97700	338
SK-415	Durban	South Africa	Positive	Negative	79700	470
SK-416	Durban	South Africa	Positive	Negative	71000	242
SK-417	Durban	South Africa	Positive	Negative	14600	316
SK-418	Durban	South Africa	Positive	Negative	29900	381
SK-422	Durban	South Africa	Positive	Negative	132000	373
SK-423	Durban	South Africa	Positive	Negative	34600	292
SK-426	Durban	South Africa	Positive	Negative	57700	404
SK-427	Durban	South Africa	Positive	Negative	12700	209
SK-428	Durban	South Africa	Positive	Positive	98900	424
SK-430	Durban	South Africa	Positive	Positive	31100	321
SK-431	Durban	South Africa	Positive	Negative	3080	736
SK-432	Durban	South Africa	Positive	Negative	10500	308
SK-433	Durban	South Africa	Positive	Negative	2940	492
SK-434	Durban	South Africa	Positive	Positive	8390	448
SK-436	Durban	South Africa	Positive	Negative	32700	268
SK-437	Durban	South Africa	Positive	Negative	4820	569
SK-440	Durban	South Africa	Positive	Negative	9830	427
SK-441	Durban	South Africa	Positive	Positive	14700	461
SK-442	Durban	South Africa	Positive	Negative	54700	331
SK-443	Durban	South Africa	Positive	Positive	25000	310
SK-444	Durban	South Africa	Positive	Negative	56900	469
SK-447	Durban	South Africa	Positive	Negative	99200	475
SK-448	Durban	South Africa	Positive	Negative	8170	414
SK-449	Durban	South Africa	Positive	Negative	399	408
SK-451	Durban	South Africa	Positive	Negative	109000	318

## Sheet: HBsAg positives
Patient ID	Cohort	Country	HIV status	HBsAg	HBeAg	HDV	HIV Viral Load	CD4+ T cell count	HBV DNA VL Log(10) IU/ml	HBV genotype
1062	Durban	South Africa	Positive	Positive	Negative	Negative	2503	1647	no data	no data
1117	Durban	South Africa	Positive	Positive	Positive	Negative	9471	345.5	not done (HBeAg+)	no data
1118	Durban	South Africa	Positive	Positive	Negative	Negative	39300	1358.8	no data	no data
1157	Durban	South Africa	Positive	Positive	Negative	no data	34221	96.4	no data	no data
2512	Durban	South Africa	Positive	Positive	Negative	no data	no data	2589.8	no data	no data
200-30-0002	Durban-Masi	South Africa	Negative	Positive	Negative	Negative	not applicable	not applicable	no data	A2
200-30-0031	Durban-Masi	South Africa	Negative	Positive	Negative	Negative	not applicable	not applicable	no data	no data
200-30-0098	Durban-Masi	South Africa	Negative	Positive	Positive	Negative	not applicable	not applicable	not done (HBeAg+)	no data
200-30-0100	Durban-Masi	South Africa	Negative	Positive	Negative	Negative	not applicable	not applicable	no data	no data
200-30-0102	Durban-Masi	South Africa	Negative	Positive	Negative	Negative	not applicable	not applicable	no data	A1
200-30-0108	Durban-Masi	South Africa	Negative	Positive	Negative	Negative	not applicable	not applicable	no data	no data
A0774	Durban	South Africa	Positive	Positive	Positive	Negative	22700	156	not done (HBeAg+)	no data
A0938	Durban	South Africa	Positive	Positive	Positive	Negative	48900	330	not done (HBeAg+)	no data
B017	Gaborone	Botswana	Positive	Positive	Positive	no data	10800	377	not done (HBeAg+)	no data
B030	Gaborone	Botswana	Positive	Positive	Negative	Negative	42700	no data	1.68124	no data
B040	Gaborone	Botswana	Positive	Positive	Negative	Negative	12800	320.91	1.68124	no data
B122	Gaborone	Botswana	Positive	Positive	no data	Negative	400	534.72	no data	no data
B175	Gaborone	Botswana	Positive	Positive	no data	Negative	20100	435.35	1.68124	no data
B213	Gaborone	Botswana	Positive	Positive	Negative	Negative	26800	419.56	1.68124	no data
B236	Gaborone	Botswana	Positive	Positive	Positive	Negative	12900	211.5	not done (HBeAg+)	no data
B258	Gaborone	Botswana	Positive	Positive	Negative	no data	36700	319.99	no data	no data
B267	Gaborone	Botswana	Positive	Positive	Negative	no data	1650	485.55	no data	no data
B278	Gaborone	Botswana	Positive	Positive	Negative	Negative	2100	791.92	1.68124	no data
B282	Gaborone	Botswana	Positive	Positive	no data	no data	400	641.26	no data	no data
B318	Gaborone	Botswana	Positive	Positive	Negative	no data	4390	142.61	no data	D3
B324	Gaborone	Botswana	Positive	Positive	Negative	Negative	2010	459.11	1.68124	no data
B392	Gaborone	Botswana	Positive	Positive	no data	no data	72900	342.64	no data	no data
B444	Gaborone	Botswana	Positive	Positive	no data	Negative	33500	409.75	4.07602	D3
B484	Gaborone	Botswana	Positive	Positive	no data	no data	43500	253.29	no data	no data
B489	Gaborone	Botswana	Positive	Positive	no data	no data	no data	no data	no data	no data
K010	Kimberley	South Africa	Positive	Positive	Negative	Negative	268	440000	no data	no data
K030	Kimberley	South Africa	Positive	Positive	Negative	Negative	400	no data	no data	no data
K046	Kimberley	South Africa	Positive	Positive	no data	no data	no data	no data	no data	no data
K061	Kimberley	South Africa	Positive	Positive	no data	Negative	451	10000	no data	no data
K091M	Kimberley	South Africa	Positive	Positive	Negative	Negative	228	150000	no data	no data
K099	Durban	South Africa	Positive	Positive	no data	no data	no data	no data	no data	no data
K155	Kimberley	South Africa	Positive	Positive	Positive	Negative	no data	no data	not done (HBeAg+)	no data
K3048	Kimberley	South Africa	Positive	Positive	no data	Negative	383	651947	no data	no data
K356	Kimberley	South Africa	Positive	Positive	no data	Negative	not applicable	not applicable	no data	no data
SK-009	Durban	South Africa	Positive	Positive	Positive	Negative	27600	458	not done (HBeAg+)	no data
SK-085	Durban	South Africa	Positive	Positive	Positive	Negative	125000	277	not done (HBeAg+)	no data
SK-089	Durban	South Africa	Positive	Positive	Negative	Negative	845	550	4.36084	A1
SK-090	Durban	South Africa	Positive	Positive	Negative	Negative	22400	61	3.69545	A1
SK-091	Durban	South Africa	Positive	Positive	Positive	Negative	no data	475	not done (HBeAg+)	no data
SK-100	Durban	South Africa	Positive	Positive	Negative	Negative	19400	303	3.90487	A1
SK-104	Durban	South Africa	Positive	Positive	Negative	Negative	582000	195	4.67434	A2
SK-106	Durban	South Africa	Positive	Positive	Negative	Negative	181000	196	1.681	no data
SK-111	Durban	South Africa	Positive	Positive	Negative	Negative	20750	638	1.69745	no data
SK-119	Durban	South Africa	Positive	Positive	Negative	no data	7450	265	no data	no data
SK-123	Durban	South Africa	Positive	Positive	Negative	Negative	118000	223	1.681	no data
SK-126	Durban	South Africa	Positive	Positive	Negative	Negative	583000	275	4.32312	A1
SK-132	Durban	South Africa	Positive	Positive	Negative	Negative	511000	179	1.681	no data
SK-133	Durban	South Africa	Positive	Positive	Negative	Negative	157000	54	3.25628	A1
SK-134	Durban	South Africa	Positive	Positive	Positive	Negative	431000	288	not done (HBeAg+)	no data
SK-135	Durban	South Africa	Positive	Positive	Negative	Negative	422000	254	2.00771	no data
SK-136	Durban	South Africa	Positive	Positive	Negative	Negative	58800	237	1.681	no data
SK-154	Durban	South Africa	Positive	Positive	Positive	Negative	139000	61	not done (HBeAg+)	no data
SK-165	Durban	South Africa	Positive	Positive	Positive	Negative	62500	204	not done (HBeAg+)	no data
SK-191	Durban	South Africa	Positive	Positive	Negative	Negative	76900	213	7.55056	A1
SK-264	Durban	South Africa	Positive	Positive	Negative	Negative	21900	35	1.681	no data
SK-272	Durban	South Africa	Positive	Positive	Negative	Negative	3760	595	3.07631	A1
SK-282	Durban	South Africa	Positive	Positive	Negative	Negative	399	394	3.34506	A2
SK-291	Durban	South Africa	Positive	Positive	Negative	Negative	14200	301	4.40693	A2
SK-351	Durban	South Africa	Positive	Positive	Negative	Negative	16700	354	1.681	no data
SK-357	Durban	South Africa	Positive	Positive	Positive	Negative	162000	347	not done (HBeAg+)	no data
SK-370	Durban	South Africa	Positive	Positive	Negative	Negative	7150	266	2.64155	no data
SK-373	Durban	South Africa	Positive	Positive	Negative	Negative	46800	445	3.21689	A2
SK-428	Durban	South Africa	Positive	Positive	Negative	Negative	98900	424	1.681	no data
SK-430	Durban	South Africa	Positive	Positive	Positive	Negative	31100	321	not done (HBeAg+)	no data
SK-434	Durban	South Africa	Positive	Positive	Negative	Negative	8390	448	3.23316	A1
SK-441	Durban	South Africa	Positive	Positive	Positive	Negative	14700	461	not done (HBeAg+)	no data
SK-443	Durban	South Africa	Positive	Positive	Negative	no data	25000	310	1.681	no data
